# Supplementary material for: Effects of road salt on microbial communities: Halophiles as biomarkers of road salt pollution
Source: PLoS One. 2019 Sep 4;14(9):e0221355. doi: 10.1371/journal.pone.0221355 (PMC6726365; doi:10.1371/journal.pone.0221355)
Supplement: S1 Table — (XLSX) [file pone.0221355.s001.xlsx]

## Sheet: abundance
Table S1: Abundance of prokaryots at the domain and phylum level (N: number of sequences; Percentages (%) are calculated based on the number of sequences at all sites)
			Winter 2013								Fall 2014						Winter 2015						Summer 2015
	All Sites		Salt Storage Facility		Salt Box		Seasonal		Continuous		Un-impacted		Seasonal		Continuous		Un-impacted		Seasonal		Continuous		Un-impacted		Seasonal		Continuous
	N	%	N	%	N	%	N	%	N	%	N	%	N	%	N	%	N	%	N	%	N	%	N	%	N	%	N	%
Domain
Archaea	1575	0.343343	154	0.0335713	1081	0.235653	0	0	184	0.0401112	2	0.000435991	46	0.0100278	8	0.00174396	10	0.00217996	16	0.00348793	47	0.0102458	1	0.000217996	3	0.000653987	23	0.0050139
Bacteria	457150	99.6567	19800	4.31631	7947	1.73241	6751	1.47169	65769	14.3373	21387	4.66227	80219	17.4874	24871	5.42177	50733	11.0596	74597	16.2618	48096	10.4847	2984	0.650499	14788	3.22372	39208	8.54717
Phylum
Archaea
Archaea_unclassified	4	0.000871982	3	0.000653987	0	0	0	0	0	0	0	0	0	0	0	0	0	0	0	0	1	0.000217996	0	0	0	0	0	0
Euryarchaeota	1475	0.321543	114	0.0248515	1074	0.234127	0	0	163	0.0355333	2	0.000435991	21	0.00457791	8	0.00174396	9	0.00196196	15	0.00326993	43	0.00937381	1	0.000217996	2	0.000435991	23	0.0050139
Nanoarchaeaeota	71	0.0154777	16	0.00348793	7	0.00152597	0	0	20	0.00435991	0	0	25	0.00544989	0	0	1	0.000217996	1	0.000217996	0	0	0	0	1	0.000217996	0	0
Thaumarchaeota	19	0.00414192	16	0.00348793	0	0	0	0	0	0	0	0	0	0	0	0	0	0	0	0	3	0.000653987	0	0	0	0	0	0
Crenarchaeota	6	0.00130797	5	0.00108998	0	0	0	0	1	0.000217996	0	0	0	0	0	0	0	0	0	0	0	0	0	0	0	0	0	0
Bacteria
Bacteria_unclassified	1845	0.402202	473	0.103112	30	0.00653987	27	0.00588588	350	0.0762984	45	0.0098098	267	0.0582048	113	0.0246335	88	0.0191836	71	0.0154777	152	0.0331353	1	0.000217996	103	0.0224535	125	0.0272494
Proteobacteria	167852	36.591	6617	1.44248	4990	1.0878	3058	0.66663	29699	6.47425	7136	1.55562	32903	7.17271	8396	1.83029	16182	3.5276	28058	6.11652	11181	2.43741	1455	0.317183	6440	1.40389	11737	2.55861
Bacteroidetes	81945	17.8636	1208	0.263339	500	0.108998	1560	0.340073	9323	2.03237	1995	0.434901	10851	2.36547	2127	0.463676	14602	3.18317	22460	4.89618	8860	1.93144	506	0.110306	3075	0.670336	4878	1.06338
Verrucomicrobia	49713	10.8372	1913	0.417025	120	0.0261595	666	0.145185	3058	0.66663	2469	0.538231	9245	2.01537	1278	0.278598	6716	1.46406	10761	2.34585	6226	1.35724	41	0.00893782	1880	0.409832	5340	1.1641
Planctomycetes	49016	10.6853	953	0.20775	238	0.0518829	457	0.099624	7298	1.59093	2781	0.606246	9962	2.17167	4808	1.04812	4743	1.03395	3868	0.843207	7797	1.69971	29	0.00632187	780	0.170037	5302	1.15581
Acidobacteria	37648	8.2071	4292	0.935637	88	0.0191836	368	0.0802224	3824	0.833615	2934	0.639599	6626	1.44444	2644	0.57638	3394	0.739877	2671	0.582266	4690	1.0224	190	0.0414192	486	0.105946	5441	1.18611
Actinobacteria	32484	7.08137	210	0.0457791	1016	0.221483	310	0.0675786	6076	1.32454	2730	0.595128	4396	0.958308	3148	0.68625	2797	0.609734	3958	0.862826	4647	1.01303	45	0.0098098	362	0.0789144	2789	0.60799
Patescibacteria	9969	2.1732	763	0.166331	152	0.0331353	67	0.0146057	2346	0.511418	305	0.0664886	1654	0.360565	249	0.0542809	920	0.200556	1210	0.263775	873	0.19031	40	0.00871982	893	0.19467	497	0.108344
Chloroflexi	9025	1.96741	802	0.174832	92	0.0200556	85	0.0185296	1596	0.347921	441	0.096136	1356	0.295602	1054	0.229767	325	0.0708485	485	0.105728	1685	0.367322	33	0.00719385	139	0.0303014	932	0.203172
Gemmatimonadetes	4081	0.88964	248	0.0540629	18	0.00392392	24	0.00523189	326	0.0710665	131	0.0285574	663	0.144531	415	0.0904681	230	0.050139	199	0.0433811	702	0.153033	9	0.00196196	73	0.0159137	1043	0.227369
Chlamydiae	2144	0.467382	435	0.0948281	111	0.0241975	16	0.00348793	381	0.0830563	27	0.00588588	235	0.0512289	108	0.0235435	120	0.0261595	154	0.0335713	425	0.0926481	6	0.00130797	16	0.00348793	110	0.0239795
Firmicutes	2053	0.447545	54	0.0117718	484	0.10551	17	0.00370592	678	0.147801	27	0.00588588	172	0.0374952	106	0.0231075	7	0.00152597	139	0.0303014	50	0.0108998	132	0.0287754	118	0.0257235	69	0.0150417
Armatimonadetes	1363	0.297128	191	0.0416371	4	0.000871982	12	0.00261595	120	0.0261595	44	0.0095918	160	0.0348793	72	0.0156957	169	0.0368412	150	0.0326993	160	0.0348793	0	0	10	0.00217996	271	0.0590768
Cyanobacteria	1347	0.29364	74	0.0161317	5	0.00108998	17	0.00370592	354	0.0771704	28	0.00610387	167	0.0364053	40	0.00871982	61	0.0132977	65	0.0141697	95	0.0207096	0	0	240	0.0523189	201	0.0438171
Nitrospirae	1185	0.258325	688	0.149981	2	0.000435991	5	0.00108998	19	0.00414192	63	0.0137337	154	0.0335713	79	0.0172216	10	0.00217996	26	0.00566788	86	0.0187476	0	0	19	0.00414192	34	0.00741185
Elusimicrobia	853	0.18595	226	0.049267	0	0	10	0.00217996	10	0.00217996	76	0.0165677	260	0.0566788	33	0.00719385	123	0.0268135	20	0.00435991	34	0.00741185	2	0.000435991	14	0.00305194	45	0.0098098
FBP	569	0.124039	12	0.00261595	2	0.000435991	2	0.000435991	11	0.00239795	1	0.000217996	23	0.0050139	88	0.0191836	65	0.0141697	69	0.0150417	152	0.0331353	0	0	3	0.000653987	141	0.0307374
Epsilonbacteraeota	545	0.118808	17	0.00370592	0	0	0	0	0	0	0	0	32	0.00697586	0	0	0	0	1	0.000217996	0	0	473	0.103112	22	0.0047959	0	0
Omnitrophicaeota	523	0.114012	159	0.0346613	0	0	4	0.000871982	19	0.00414192	10	0.00217996	261	0.0568968	2	0.000435991	42	0.00915581	6	0.00130797	11	0.00239795	0	0	9	0.00196196	0	0
Latescibacteria	472	0.102894	109	0.0237615	0	0	6	0.00130797	5	0.00108998	56	0.0122077	231	0.050357	11	0.00239795	7	0.00152597	38	0.00828383	0	0	0	0	9	0.00196196	0	0
BRC1	405	0.0882882	19	0.00414192	1	0.000217996	0	0	58	0.0126437	8	0.00174396	50	0.0108998	24	0.00523189	27	0.00588588	11	0.00239795	119	0.0259415	0	0	14	0.00305194	74	0.0161317
Dependentiae	299	0.0651807	32	0.00697586	55	0.0119898	0	0	89	0.0194016	5	0.00108998	30	0.00653987	10	0.00217996	9	0.00196196	8	0.00174396	21	0.00457791	12	0.00261595	1	0.000217996	27	0.00588588
Rokubacteria	248	0.0540629	14	0.00305194	2	0.000435991	1	0.000217996	4	0.000871982	45	0.0098098	132	0.0287754	0	0	5	0.00108998	36	0.00784784	0	0	2	0.000435991	5	0.00108998	2	0.000435991
Fibrobacteres	236	0.0514469	29	0.00632187	0	0	13	0.00283394	28	0.00610387	12	0.00261595	20	0.00435991	10	0.00217996	37	0.00806583	2	0.000435991	32	0.00697586	0	0	12	0.00261595	41	0.00893782
Hydrogenedentes	222	0.048395	17	0.00370592	2	0.000435991	13	0.00283394	22	0.0047959	1	0.000217996	41	0.00893782	7	0.00152597	20	0.00435991	25	0.00544989	17	0.00370592	3	0.000653987	15	0.00326993	39	0.00850183
Spirochaetes	218	0.047523	46	0.0100278	1	0.000217996	5	0.00108998	6	0.00130797	0	0	140	0.0305194	0	0	0	0	0	0	0	0	0	0	20	0.00435991	0	0
WPS-2	180	0.0392392	26	0.00566788	7	0.00152597	2	0.000435991	4	0.000871982	3	0.000653987	25	0.00544989	11	0.00239795	18	0.00392392	53	0.0115538	12	0.00261595	0	0	4	0.000871982	15	0.00326993
WS2	125	0.0272494	13	0.00283394	0	0	0	0	17	0.00370592	2	0.000435991	3	0.000653987	5	0.00108998	10	0.00217996	1	0.000217996	44	0.0095918	0	0	0	0	30	0.00653987
Deinococcus-Thermus	114	0.0248515	0	0	6	0.00130797	4	0.000871982	6	0.00130797	0	0	23	0.0050139	4	0.000871982	2	0.000435991	47	0.0102458	3	0.000653987	0	0	8	0.00174396	11	0.00239795
FCPU426	111	0.0241975	57	0.0124257	0	0	2	0.000435991	3	0.000653987	2	0.000435991	30	0.00653987	1	0.000217996	0	0	0	0	8	0.00174396	1	0.000217996	5	0.00108998	2	0.000435991
Acetothermia	70	0.0152597	42	0.00915581	0	0	0	0	14	0.00305194	2	0.000435991	1	0.000217996	0	0	2	0.000435991	3	0.000653987	6	0.00130797	0	0	0	0	0	0
Entotheonellaeota	68	0.0148237	0	0	0	0	0	0	9	0.00196196	6	0.00130797	33	0.00719385	13	0.00283394	2	0.000435991	1	0.000217996	3	0.000653987	0	0	0	0	1	0.000217996
Kiritimatiellaeota	61	0.0132977	25	0.00544989	0	0	0	0	0	0	0	0	29	0.00632187	0	0	0	0	0	0	0	0	0	0	7	0.00152597	0	0
Lentisphaerae	36	0.00784784	17	0.00370592	0	0	0	0	1	0.000217996	0	0	16	0.00348793	0	0	0	0	0	0	2	0.000435991	0	0	0	0	0	0
Dadabacteria	28	0.00610387	0	0	0	0	0	0	0	0	0	0	1	0.000217996	15	0.00326993	0	0	1	0.000217996	0	0	0	0	0	0	11	0.00239795
Zixibacteria	19	0.00414192	10	0.00217996	0	0	0	0	0	0	0	0	9	0.00196196	0	0	0	0	0	0	0	0	0	0	0	0	0	0
Cloacimonetes	11	0.00239795	0	0	3	0.000653987	0	0	0	0	0	0	7	0.00152597	0	0	0	0	0	0	0	0	0	0	1	0.000217996	0	0
WS4	11	0.00239795	2	0.000435991	0	0	0	0	0	0	2	0.000435991	6	0.00130797	0	0	0	0	0	0	1	0.000217996	0	0	0	0	0	0
LCP-89	10	0.00217996	0	0	0	0	0	0	10	0.00217996	0	0	0	0	0	0	0	0	0	0	0	0	0	0	0	0	0	0
Fusobacteria	8	0.00174396	0	0	0	0	0	0	0	0	0	0	0	0	0	0	0	0	0	0	0	0	4	0.000871982	4	0.000871982	0	0
Firestonebacteria	5	0.00108998	5	0.00108998	0	0	0	0	0	0	0	0	0	0	0	0	0	0	0	0	0	0	0	0	0	0	0	0
Synergistetes	5	0.00108998	0	0	5	0.00108998	0	0	0	0	0	0	0	0	0	0	0	0	0	0	0	0	0	0	0	0	0	0
TA06	5	0.00108998	0	0	0	0	0	0	5	0.00108998	0	0	0	0	0	0	0	0	0	0	0	0	0	0	0	0	0	0
Tenericutes	4	0.000871982	0	0	4	0.000871982	0	0	0	0	0	0	0	0	0	0	0	0	0	0	0	0	0	0	0	0	0	0
Atribacteria	3	0.000653987	0	0	3	0.000653987	0	0	0	0	0	0	0	0	0	0	0	0	0	0	0	0	0	0	0	0	0	0
Caldiserica	3	0.000653987	0	0	2	0.000435991	0	0	0	0	0	0	1	0.000217996	0	0	0	0	0	0	0	0	0	0	0	0	0	0
Margulisbacteria	3	0.000653987	0	0	0	0	0	0	0	0	0	0	3	0.000653987	0	0	0	0	0	0	0	0	0	0	0	0	0	0
Calditrichaeota	2	0.000435991	2	0.000435991	0	0	0	0	0	0	0	0	0	0	0	0	0	0	0	0	0	0	0	0	0	0	0	0
Halanaerobiaeota	2	0.000435991	0	0	2	0.000435991	0	0	0	0	0	0	0	0	0	0	0	0	0	0	0	0	0	0	0	0	0	0
Nitrospinae	2	0.000435991	0	0	0	0	0	0	0	0	0	0	0	0	0	0	0	0	0	0	1	0.000217996	0	0	1	0.000217996	0	0
Thermotogae	2	0.000435991	0	0	2	0.000435991	0	0	0	0	0	0	0	0	0	0	0	0	0	0	0	0	0	0	0	0	0	0
RsaHf231	1	0.000217996	0	0	0	0	0	0	0	0	0	0	0	0	0	0	0	0	0	0	1	0.000217996	0	0	0	0	0	0
WOR-1	1	0.000217996	0	0	0	0	0	0	0	0	0	0	1	0.000217996	0	0	0	0	0	0	0	0	0	0	0	0	0	0
